# Supplementary material for: Contrast-enhanced ultrasound for differentiating benign from malignant focal solid renal lesions in pediatric patients
Source: Sci Rep. 2024 May 18;14:11409. doi: 10.1038/s41598-024-62496-z (PMC11102535; doi:10.1038/s41598-024-62496-z)
Supplement: Supplementary file 1 — Supplementary Information. [file 41598_2024_62496_MOESM1_ESM.xlsx]

## Sheet: 儿童肾脏超声造影的整理
age（months）	gender（0male，1female）	最后诊断	确诊方式（0：活检,1;手术，2：随访，3;临床诊断）	分组（0良性，1恶性）	占位性质（1良性，2恶性）	皮质期最高增强水平（0无；1低；2等；3高）	实质期消退 1低增强，0无此状态	有消退（1恶性，2良性）	高增强(1恶性，2良性)	高增强or有消退 （1恶性，2良性）	肿瘤位置（1左肾，2右肾）	CEUS表现	受检病灶内部回声（0无，1低，2等，3高，4混合）	二维边界：1清，2不清	病灶长（cm）
14	1	肾母，混合型	0	1	2WT	3	1	1	1	1	2	超声造影（注入造影剂0.3ml）主要观察右肾肿物，动脉期大结节内见多条血管样增强，小结节呈均匀等增强，增强时间等于肾实质，静脉期消退为稍低增强。	2	1	6.2
5	1	肾母	0	1	2WT	3	1	1	1	1	1	超声造影主要观察左肾肿物，动脉期肿物实质部分呈高增强，增强晚于左肾实质，其内见树枝状增强血管，静脉消退为低增强。	4	1	9.4
28	1	肾母	0	1	2WT	3	1	1	1	1	2	超声造影主要观察双肾病变（注射2次造影剂，每次0.5ml）：动脉期呈高增强，静脉期消退为低增强，病灶内见无增强坏死区；下腔静脉内实性回声可见增强。	4	2	7.9
28	1	肾母	0	1	2WT	3	1	1	1	1	1	超声造影主要观察双肾病变（注射2次造影剂，每次0.5ml）：动脉期呈高增强，静脉期消退为低增强，病灶内见无增强坏死区；下腔静脉内实性回声可见增强。	4	2	12.2
36	1	肾母	0	1	2WT	3	1	1	1	1	1	超声造影主要观察（注药2次，0.5ml/次）左肾肿物，动脉期呈不均匀高增强，静脉期消退为低增强，左肾静脉内实性回声亦可见增强	2	1	9.1
30	1	肾母，混合型	0	1	2WT	3	1	1	1	1	2	超声造影：右肾病变内部分实性区域动脉期呈不均匀高增强，静脉期呈低增强；无回声区域及部分实性区域呈无增强。	4	1	11.6
3	0	肾母细胞瘤，非间变型	0	1	2WT	3	1	1	1	1	2	超声造影（注入造影剂0.3ml）主要观察右肾肿物，动脉期不均匀高增强，后迅速变为低增强。	1	1	9.6
31	0	肾母	1	1	2WT	2	1	1	2	1	1	超声造影（注入造影剂0.5ml，24G留置针置于左手背）主要观察左肾集合系统内肿物，动脉期呈等增强，增强时间略晚于肾实质，供瘤血管来源于肾动脉分支，静脉期消退为稍低增强；左肾静脉内造影剂填充良好，未见充盈缺损。	2	1	5.5
14	0	肾母，胚芽型	1	1	2WT	2	1	1	2	1	1	超声造影（注入造影剂0.3ml）主要观察左肾肿物，动脉期呈等增强，增强时间略晚于肾实质，静脉期消退为稍低增强；左肾静脉内造影剂填充良好，未见充盈缺损。	1	1	9.7
60	1	肾母与后肾腺纤维瘤鉴别	1	1	2WT	2	1	1	2	1	2	超声造影（注入造影剂0.6ml）主要观察右肾肿物，动脉期呈等-低增强，增强时间略等于肾实质，静脉期消退为低增强。	4	1	6.4
8	1	肾母，间叶型	1	1	2WT	2	1	1	2	1	2	超声造影主要观察右肾病变，动脉期呈低增强，静脉期消退为更低增强；余右肾未见明显异常增强灶。	3	1	2
14	1	肾母，混合型	0	1	2WT	2	1	1	2	1	2	超声造影（注入造影剂0.3ml）主要观察右肾肿物，动脉期大结节内见多条血管样增强，小结节呈均匀等增强，增强时间等于肾实质，静脉期消退为稍低增强。	2	1	1.8
27	1	肾母，混合型，大部分为上皮样型，小部分为胚胎细胞型	1	1	2WT	1	0	2	2	2	2	超声造影（注入造影剂0.3ml）主要观察右肾肿物，动脉期呈低增强，增强时间略晚于肾实质，静脉期为均匀低增强。	1	1	4
212	1	透明细胞癌	1	1	2RCC	3	0	2	1	1	2	超声造影主要观察上述病变，皮质期呈稍高增强，实质期呈等增强，延迟期呈等增强。	3	1	2.4
204	0	嫌色细胞癌	1	1	2RCC	3	0	2	1	1	1	超声造影主要观察左肾病灶：早期不均匀高增强，晚期呈等增强。	3	1	5
132	0	透明细胞肾癌	0	1	2RCC	2	1	1	2	1	1	超声造影主要观察左肾病变，增强早期囊壁可见结节状低增强，增强晚期消退为更低增强，病灶中央增强早、晚期均呈无增强。	1	1	3.7
48	0	肾透明细胞肉瘤	1	1	2	3	1	1	1	1	2	超声造影主要观察右肾上腺区肿物，动脉期呈不均匀高增强；静脉期消退为低增强；肝内未见明显异常增强灶。	4	1	18
36	0	梭形细胞横纹肌肉瘤	1	1	2	3	1	1	1	1	1	超声造影主要观察左肾病变，增强早期肾实质首先显影，随后见造影剂呈树枝状进入肾盂肿物内，增强晚期肾盂肿物呈低增强。	2	2	8.9
19	0	小圆细胞恶性肿瘤	1	1	2	3	1	1	1	1	2	超声造影（注入造影剂0.3ml，留置针位于右肘部）主要观察右肾肿物，动脉期肿物实性部分呈高增强，静脉期消退为低增强。	3	1	9.7
8	0	恶性横纹肌样瘤	0	1	2	3	1	1	1	1	1	经足部留置针头注入约0.5mlSonoVue造影剂后，在超声造影条件下观察左肾病变，动脉期左肾肿物呈不均匀高增强，静脉期消退为低增强；静脉期左肾静脉及下腔静脉内栓子呈不均匀低增强。	4	1	9.3
180	1	肾素瘤	1	0	1	2	1	1	2	1	1	超声造影观察左肾上极病变，增强早期呈等增强，增强晚期消退为低增强，消退时间约65s。	3	1	1.3
0.7	0	中胚叶肾瘤	1	0	1	2	0	2	2	2	1	超声造影主要观察左肾病变，动脉早期中央呈等增强（与正常肾实质相比），范围逐渐向周边扩大，最后达到全瘤均匀增强，增强不消退。肾动脉、肾静脉血流通畅。	3	1	5.9
25	0	中胚叶肾瘤	0	0	1	2	0	2	2	2	1	超声造影主要观察左肾病变，动脉期病变内部分实性分隔呈等增强，部分分隔未见明显增强；静脉期上述等增强分隔消退为低增强。	4	1	7.5
216	1	错构瘤	0	0	1	1	0	2	2	2	2	主要观察右肾上极病变，增强早、晚期均呈稍低增强。	3	1	3.8
5	1	多中心性网状组织细胞病（muticentric reticulohistiocytosis）	0	0	1	1	0	2	2	2	2	超声造影第一次注入0.5ml造影剂，主要观察肝左叶低回声病变，动脉期呈等增强，门静脉期仍呈等增强；门静脉期余肝多发结节呈等增强；再次注入0.5ml造影剂观察，右肾病变，动脉期及静脉期呈低增强。	1	1	2.6
